# Supplementary material for: Re-examining extreme carbon isotope fractionation in the coccolithophore Ochrosphaera neapolitana
Source: Nat Commun. 2022 Dec 12;13:7606. doi: 10.1038/s41467-022-35109-4 (PMC9744870; doi:10.1038/s41467-022-35109-4)
Supplement: Supplementary file 2 — Source Data [file 41467_2022_35109_MOESM2_ESM.xlsx]

## Sheet: Sheet1
Source	Species info	CO2(aq) (μM)	Δ13C PIC-DIC (‰)	Δ13C POC-DIC (‰)
This study	Ochrosphaera neapolitana	8.7	-1.86	-23.14
Hermoso et al., 2016	Calcidiscus leptoporus	10.1	-1.18
Hermoso et al., 2016	Calcidiscus leptoporus	20.2	-0.8
Hermoso et al., 2016	Calcidiscus leptoporus	19.9	-0.78
Hermoso et al., 2016	Calcidiscus leptoporus	40.4	-0.32
Hermoso et al., 2016	Calcidiscus leptoporus	50.5	-0.21
Hermoso et al., 2016	Calcidiscus leptoporus	30.3	-0.2
Hermoso et al., 2016	Calcidiscus leptoporus	29.8	-0.18
Hermoso et al., 2016	Calcidiscus leptoporus	50.5	-0.1
Hermoso et al., 2016	Calcidiscus leptoporus	59.6	0.39
Hermoso et al., 2016	Emiliania huxleyi	60.6	0.69
Hermoso et al., 2016	Emiliania huxleyi	59.6	0.73
Hermoso et al., 2016	Calcidiscus leptoporus	60.6	0.84
Hermoso et al., 2016	Emiliania huxleyi	50.5	0.93
Hermoso et al., 2016	Emiliania huxleyi	50.5	0.98
Hermoso et al., 2016	Pleurochrysis carterae	59.6	0.99
Hermoso et al., 2016	Pleurochrysis carterae	59.6	0.99
Hermoso et al., 2016	Pleurochrysis carterae	50.5	1
Hermoso et al., 2016	Pleurochrysis carterae	50.5	1
Hermoso et al., 2016	Pleurochrysis carterae	50.5	1
Hermoso et al., 2016	Pleurochrysis carterae	50.5	1
Hermoso et al., 2016	Emiliania huxleyi	40.4	1.05
Hermoso et al., 2016	Emiliania huxleyi	40.4	1.11
Hermoso et al., 2016	Pleurochrysis carterae	60.6	1.14
Hermoso et al., 2016	Pleurochrysis carterae	60.6	1.14
Hermoso et al., 2016	Pleurochrysis carterae	40.4	1.22
Hermoso et al., 2016	Pleurochrysis carterae	40.4	1.22
Hermoso et al., 2016	Emiliania huxleyi	30.3	1.23
Hermoso et al., 2016	Emiliania huxleyi	29.8	1.26
Hermoso et al., 2016	Pleurochrysis carterae	30.3	1.43
Hermoso et al., 2016	Pleurochrysis carterae	30.3	1.43
Hermoso et al., 2016	Emiliania huxleyi	19.9	1.44
Hermoso et al., 2016	Pleurochrysis carterae	29.8	1.45
Hermoso et al., 2016	Pleurochrysis carterae	29.8	1.45
Hermoso et al., 2016	Emiliania huxleyi	20.2	1.49
Hermoso et al., 2016	Emiliania huxleyi	10.1	1.54
Hermoso et al., 2016	Pleurochrysis carterae	40.4	1.6
Hermoso et al., 2016	Pleurochrysis carterae	40.4	1.6
Hermoso et al., 2016	Pleurochrysis carterae	19.9	1.62
Hermoso et al., 2016	Pleurochrysis carterae	19.9	1.62
Hermoso et al., 2016	Emiliania huxleyi	10.1	1.81
Hermoso et al., 2015	Coccolithus pelagicus	1.7	-4.34
Hermoso et al., 2015	Coccolithus pelagicus	1.7	-4.33
Hermoso et al., 2015	Coccolithus pelagicus	3.4	-2.85
Hermoso et al., 2015	Coccolithus pelagicus	3.4	-2.74
Hermoso et al., 2015	Gephyrocapsa oceanica	0.8	-2.23
Hermoso et al., 2015	Coccolithus pelagicus	6.4	-2.2
Hermoso et al., 2015	Coccolithus pelagicus	6.4	-2.07
Hermoso et al., 2015	Gephyrocapsa oceanica	0.8	-2.03
Hermoso et al., 2015	Gephyrocapsa oceanica	1.7	-1.66
Hermoso et al., 2015	Gephyrocapsa oceanica	1.7	-1.5
Hermoso et al., 2015	Coccolithus pelagicus	11.5	-1.49
Hermoso et al., 2015	Coccolithus pelagicus	11.5	-1.33
Hermoso et al., 2015	Coccolithus pelagicus	19.9	-0.72
Hermoso et al., 2015	Coccolithus pelagicus	19.9	-0.63
Hermoso et al., 2015	Gephyrocapsa oceanica	3.4	-0.56
Hermoso et al., 2015	Coccolithus pelagicus	33.5	-0.5
Hermoso et al., 2015	Coccolithus pelagicus	33.5	-0.48
Hermoso et al., 2015	Coccolithus pelagicus	55.2	-0.41
Hermoso et al., 2015	Coccolithus pelagicus	55.2	-0.4
Hermoso et al., 2015	Gephyrocapsa oceanica	3.4	-0.37
Hermoso et al., 2015	Gephyrocapsa oceanica	6.4	-0.29
Hermoso et al., 2015	Gephyrocapsa oceanica	89.8	0.01
Hermoso et al., 2015	Gephyrocapsa oceanica	6.4	0.02
Hermoso et al., 2015	Gephyrocapsa oceanica	89.8	0.47
Hermoso et al., 2015	Gephyrocapsa oceanica	11.5	0.95
Hermoso et al., 2015	Gephyrocapsa oceanica	55.2	0.96
Hermoso et al., 2015	Gephyrocapsa oceanica	19.9	1.06
Hermoso et al., 2015	Gephyrocapsa oceanica	11.5	1.08
Hermoso et al., 2015	Gephyrocapsa oceanica	55.2	1.15
Hermoso et al., 2015	Gephyrocapsa oceanica	33.5	1.18
Hermoso et al., 2015	Gephyrocapsa oceanica	33.5	1.3
McClelland et al. 2017	Gephyrocapsa oceanica	14.44	-0.95	15.39
McClelland et al. 2017	Gephyrocapsa oceanica	5.8	-0.64	6.44
McClelland et al. 2017	Gephyrocapsa oceanica	16.52	-0.59	17.11
McClelland et al. 2017	Gephyrocapsa oceanica	42.96	-0.4	43.36
McClelland et al. 2017	Gephyrocapsa oceanica	40.25	-0.28	40.53
McClelland et al. 2017	Gephyrocapsa oceanica	5.82	-0.21	6.03
McClelland et al. 2017	Gephyrocapsa oceanica	39.91	-0.18	40.09
McClelland et al. 2017	Gephyrocapsa oceanica	5.7	-0.12	5.82
McClelland et al. 2017	Gephyrocapsa oceanica	16.47	-0.11	16.58
McClelland et al. 2017	Gephyrocapsa oceanica	6.16	-0.07	6.23
McClelland et al. 2017	Gephyrocapsa oceanica	41.07	-0.04	41.11
McClelland et al. 2017	Gephyrocapsa oceanica	12.02	0.02	12
McClelland et al. 2017	Gephyrocapsa oceanica	14.8	0.03	14.77
McClelland et al. 2017	Gephyrocapsa oceanica	12.75	0.07	12.68
McClelland et al. 2017	Gephyrocapsa oceanica	13.69	0.27	13.42
McClelland et al. 2017	Gephyrocapsa oceanica	12.44	0.29	12.15
McClelland et al. 2017	Emiliania huxleyi	39.65	0.52	39.13
McClelland et al. 2017	Emiliania huxleyi	40.35	0.53	39.82
McClelland et al. 2017	Emiliania huxleyi	41.63	0.55	41.08
McClelland et al. 2017	Emiliania huxleyi	15.53	0.72	14.81
McClelland et al. 2017	Emiliania huxleyi	40.95	0.75	40.2
McClelland et al. 2017	Emiliania huxleyi	16.18	0.84	15.34
McClelland et al. 2017	Emiliania huxleyi	14.99	0.86	14.13
McClelland et al. 2017	Emiliania huxleyi	16.66	1.01	15.65
McClelland et al. 2017	Emiliania huxleyi	12.48	1.18	11.3
McClelland et al. 2017	Emiliania huxleyi	5.77	1.28	4.49
McClelland et al. 2017	Emiliania huxleyi	12.41	1.32	11.09
McClelland et al. 2017	Emiliania huxleyi	6.11	1.35	4.76
McClelland et al. 2017	Emiliania huxleyi	5.48	1.39
McClelland et al. 2017	Emiliania huxleyi	12.97	1.6	11.37
McClelland et al. 2017	Emiliania huxleyi	12.17	1.64	10.53
McClelland et al. 2017	Emiliania huxleyi	6.42	1.68	4.74
McClelland et al. 2017	Gephyrocapsa oceanica	4.89	-2.54
McClelland et al. 2017	Gephyrocapsa oceanica	4.89	-2.39
McClelland et al. 2017	Gephyrocapsa oceanica	7.34	-1.31
McClelland et al. 2017	Gephyrocapsa oceanica	9.78	-0.89
McClelland et al. 2017	Gephyrocapsa oceanica	7.34	-0.72
McClelland et al. 2017	Gephyrocapsa oceanica	9.78	-0.63
McClelland et al. 2017	Gephyrocapsa oceanica	12.23	-0.16
McClelland et al. 2017	Gephyrocapsa oceanica	12.23	0.02
McClelland et al. 2017	Gephyrocapsa oceanica	14.68	0.11
McClelland et al. 2017	Gephyrocapsa oceanica	14.68	0.35
McClelland et al. 2017	Gephyrocapsa oceanica	17.12	0.47
McClelland et al. 2017	Gephyrocapsa oceanica	17.12	0.57
McClelland et al. 2017	Gephyrocapsa oceanica	117.41	0.66
McClelland et al. 2017	Gephyrocapsa oceanica	19.57	0.68
McClelland et al. 2017	Gephyrocapsa oceanica	24.46	0.83
McClelland et al. 2017	Gephyrocapsa oceanica	117.41	0.89
McClelland et al. 2017	Gephyrocapsa oceanica	24.46	0.94
McClelland et al. 2017	Gephyrocapsa oceanica	2.45	0.96
McClelland et al. 2017	Gephyrocapsa oceanica	19.57	0.96
McClelland et al. 2017	Gephyrocapsa oceanica	73.38	1.01
McClelland et al. 2017	Gephyrocapsa oceanica	48.92	1.16
McClelland et al. 2017	Gephyrocapsa oceanica	29.35	1.17
McClelland et al. 2017	Gephyrocapsa oceanica	73.38	1.18
McClelland et al. 2017	Gephyrocapsa oceanica	39.14	1.19
McClelland et al. 2017	Gephyrocapsa oceanica	48.92	1.21
McClelland et al. 2017	Gephyrocapsa oceanica	29.35	1.25
McClelland et al. 2017	Gephyrocapsa oceanica	39.14	1.28
McClelland et al. 2017	Gephyrocapsa oceanica	2.45	1.37
McClelland et al. 2017	Coccolithus pelagicus	9.94	-1.59	11.53
McClelland et al. 2017	Coccolithus pelagicus	9.94	-1.5	11.44
McClelland et al. 2017	Coccolithus pelagicus	19.87	0.29	19.58
McClelland et al. 2017	Coccolithus pelagicus	19.87	0.3	19.57
McClelland et al. 2017	Coccolithus pelagicus	29.81	0.39	29.42
McClelland et al. 2017	Coccolithus pelagicus	29.81	0.51	29.3
McClelland et al. 2017	Coccolithus pelagicus	39.74	0.77	38.97
McClelland et al. 2017	Coccolithus pelagicus	39.74	0.99
McClelland et al. 2017	Coccolithus pelagicus	59.61	1.06	58.55
McClelland et al. 2017	Coccolithus pelagicus	59.61	1.09	58.52
McClelland et al. 2017	Coccolithus pelagicus	49.68	1.21
Rickaby et al 2010	Coccolithus pelagicus	9	-2.5	11.5
Rickaby et al 2010	Coccolithus pelagicus	9	-2.45	11.45
Rickaby et al 2010	Coccolithus pelagicus	14.6	-2.32	16.92
Rickaby et al 2010	Coccolithus pelagicus	11.7	-2.135	13.835
Rickaby et al 2010	Coccolithus pelagicus	14.6	-2.24	16.84
Rickaby et al 2010	Coccolithus pelagicus	12.65	-2.025	14.675
Rickaby et al 2010	Coccolithus pelagicus	12.65	-1.975	14.625
Rickaby et al 2010	Coccolithus pelagicus	18.75	-1	19.75
Rickaby et al 2010	Coccolithus pelagicus	18.75	-1	19.75
Rickaby et al 2010	Gephyrocapsa oceanica	11.4	-0.075	11.475
Rickaby et al 2010	Gephyrocapsa oceanica	8.6	-0.085	8.685
Rickaby et al 2010	Gephyrocapsa oceanica	14.6	-0.085	14.685
Rickaby et al 2010	Gephyrocapsa oceanica	44.3	-0.02	44.32
Rickaby et al 2010	Gephyrocapsa oceanica	69.25	0.03	69.22
Rickaby et al 2010	Gephyrocapsa oceanica	43	0.125	42.875
Rickaby et al 2010	Gephyrocapsa oceanica	12.75	0.095	12.655
Rickaby et al 2010	Gephyrocapsa oceanica	15.65	0.17	15.48
Rickaby et al 2010	Gephyrocapsa oceanica	66.25	0.24	66.01
Rickaby et al 2010	Coccolithus pelagicus	44.7	0.6	44.1
Rickaby et al 2010	Coccolithus pelagicus	64.9	0.63	64.27
Rickaby et al 2010	Coccolithus pelagicus	44.7	0.68	44.02
Rickaby et al 2010	Coccolithus pelagicus	41.3	0.76	40.54
Rickaby et al 2010	Coccolithus pelagicus	63.45	1.02	62.43
Rickaby et al 2010	Coccolithus pelagicus	41.3	0.96	40.34
Rost et al 2002	Emiliania huxleyi	13.2		13.2
Rost et al 2002	Emiliania huxleyi	19.2		19.2
Rost et al 2002	Emiliania huxleyi	24.2		24.2
Rost et al 2002	Emiliania huxleyi	11.9		11.9
Rost et al 2002	Emiliania huxleyi	19.9		19.9
Rost et al 2002	Emiliania huxleyi	16.9		16.9
Rost et al 2002	Emiliania huxleyi	27.2		27.2
Rost et al 2002	Emiliania huxleyi	30.4		30.4
Rost et al 2002	Emiliania huxleyi	5.3		5.3
Rost et al 2002	Emiliania huxleyi	16.2		16.2
Rost et al 2002	Emiliania huxleyi	21.3		21.3
Rost et al 2002	Emiliania huxleyi	32.1		32.1
Rost et al 2002	Emiliania huxleyi	12.4		12.4
Rost et al 2002	Emiliania huxleyi	12.5		12.5
Rost et al 2002	Emiliania huxleyi	10.9		10.9
Rost et al 2002	Emiliania huxleyi	33.8		33.8
Rost et al 2002	Emiliania huxleyi	5.6		5.6
Rost et al 2002	Emiliania huxleyi	18.6		18.6
Rost et al 2002	Emiliania huxleyi	18.4		18.4
Rost et al 2002	Emiliania huxleyi	23		23
Rost et al 2002	Emiliania huxleyi	19		19
Rost et al 2002	Emiliania huxleyi	32.2		32.2
Rost et al 2002	Emiliania huxleyi	5.5		5.5
Rost et al 2002	Emiliania huxleyi	23.8		23.8
Rost et al 2002	Emiliania huxleyi	27.3		27.3
Rost et al 2002	Emiliania huxleyi	11.7		11.7
Rost et al 2002	Emiliania huxleyi	19.3		19.3
Rost et al 2002	Emiliania huxleyi	16.3		16.3
Rost et al 2002	Emiliania huxleyi	27.3		27.3
Rost et al 2002	Emiliania huxleyi	29.2		29.2
Rost et al 2002	Emiliania huxleyi	11.7		11.7
Rost et al 2002	Emiliania huxleyi	30		30
Rost et al 2002	Emiliania huxleyi	16.8		16.8
Rost et al 2002	Emiliania huxleyi	22.6		22.6
Rost et al 2002	Emiliania huxleyi	17.9		17.9
Stoll et al. 2019	Emiliania huxleyi	12.7	1.66
Stoll et al. 2019	Emiliania huxleyi	12.8	1.75
Stoll et al. 2019	Emiliania huxleyi	12.8	2.96
Stoll et al. 2019	Emiliania huxleyi	12.8	2.51
Stoll et al. 2019	Emiliania huxleyi	13	0.99
Stoll et al. 2019	Emiliania huxleyi	13.1	1.07
Stoll et al. 2019	Emiliania huxleyi	13.1	0.4
Stoll et al. 2019	Emiliania huxleyi	13.2	1.74
Stoll et al. 2019	Emiliania huxleyi	13.2	1.88
Stoll et al. 2019	Emiliania huxleyi	13.2	1.46
Stoll et al. 2019	Emiliania huxleyi	13.3	1.58
Stoll et al. 2019	Emiliania huxleyi	13.3	1.56
Stoll et al. 2019	Emiliania huxleyi	13.4	1.5
Stoll et al. 2019	Emiliania huxleyi	12.6	1.56
Stoll et al. 2019	Emiliania huxleyi	15.1	0.94
Stoll et al. 2019	Emiliania huxleyi	15.1	1.55
Stoll et al. 2019	Emiliania huxleyi	16.5	1.42
Stoll et al. 2019	Emiliania huxleyi	16.7	0.92
Stoll et al. 2019	Emiliania huxleyi	18.5	1.67
Stoll et al. 2019	Emiliania huxleyi	18.5	2.26
